# Supplementary material for: Comparative Transcriptomics and Metabolomics Analysis Revealed the Mechanism of Exogenous Salicylic Acid Improving the Cold Tolerance of Walnut
Source: Int J Mol Sci. 2026 Mar 24;27(7):2948. doi: 10.3390/ijms27072948 (PMC13072996; doi:10.3390/ijms27072948)
Supplement: Supplementary file 1 [file ijms-27-02948-s001.zip]

Archive with 6 entries (6 files):
- Figure S1 Statistics of differentially expressed genes (DEGs) between the CK group and SA group at different stages of cold stress.tif
- Table S1 Transcriptome sequencing data of 30 walnut samples under cold stress.xlsx
- Table S2 The correlation between RNA-seq and qRT-PCR.xlsx
- Table S3 Gene information for plant hormone signal transduction pathway.xlsx
- Table S4 Gene information for carbohydrate metabolism pathway.xlsx
- Table S5 Primers for qRT-PCR.xlsx
