# Supplementary material for: Comparative Transcriptomics and Metabolomics Analysis Revealed the Mechanism of Exogenous Salicylic Acid Improving the Cold Tolerance of Walnut
Source: Int J Mol Sci. 2026 Mar 24;27(7):2948. doi: 10.3390/ijms27072948 (PMC13072996; doi:10.3390/ijms27072948)
Supplement: Supplementary file 1 [file ijms-27-02948-s001.zip › Table S1 Transcriptome sequencing data of 30 walnut samples under cold stress.xlsx]

## Sheet: Sheet1
Table S1 Transcriptome sequencing data of 30 walnut samples under cold stress
Sample	Raw reads	Raw bases	Clean reads	Clean bases	Q30(%)	GC content(%)
CK0h_1	41612978	6283559678	41183484	6210965779	97.13	46.25
CK0h_2	44390462	6702959762	43917312	6623398685	97.12	46.43
CK0h_3	48521592	7326760392	48027668	7243617874	96.67	46.34
CK6h_1	49012314	7400859414	48743132	7351449595	96.58	45.22
CK6h_2	46057480	6954679480	45834730	6912375447	96.46	45.3
CK6h_3	47337898	7148022598	47090384	7101334664	96.45	45.49
CK12h_1	46876580	7078363580	46671840	7038660568	96.57	45.41
CK12h_2	141723046	21400179946	140895690	21249877485	96.99	45.41
CK12h_3	41879716	6323837116	41705160	6288929617	96.46	45.3
CK24h_1	44898880	6779730880	44709568	6741304832	96.41	45.41
CK24h_2	39684322	5992332622	39503876	5953950609	96.42	45.56
CK24h_3	35948520	5428226520	35787898	5394232474	96.44	45.55
CK48h_1	46383072	7003843872	46135718	6956044452	96.53	45.21
CK48h_2	51071562	7711805862	50828730	7665000868	96.63	45.2
CK48h_3	44519368	6722424568	44244818	6671585534	97.18	45.21
SA0h_1	56414550	8518597050	56117246	8463083780	97.37	45.54
SA0h_2	50074280	7561216280	49745886	7501791092	97.1	45.54
SA0h_3	41827638	6315973338	41582754	6270812592	97.21	45.51
SA6h_1	50341972	7601637772	49935952	7530389283	97.17	45.9
SA6h_2	41020930	6194160430	40690244	6136214759	97.23	45.89
SA6h_3	44767656	6759916056	44417578	6698061379	97.38	45.81
SA12h_1	43811172	6615486972	43531816	6565569509	97.15	45.59
SA12h_2	43845616	6620688016	43563276	6569921469	97.05	45.48
SA12h_3	48697834	7353372934	48387468	7297003171	97.09	45.51
SA24h_1	40185064	6067944664	39847530	6008047927	97.11	45.62
SA24h_2	66132078	9985943778	65607398	9891752500	97.18	45.57
SA24h_3	50128496	7569402896	49771882	7504674771	97.24	45.58
SA48h_1	52930884	7992563484	52508608	7916819641	97.36	45.67
SA48h_2	44974208	6791105408	44580042	6720950687	97.21	45.67
SA48h_3	47826548	7221808748	47369298	7142512009	97.2	45.7
