# Supplementary material for: Comparative Transcriptomics and Metabolomics Analysis Revealed the Mechanism of Exogenous Salicylic Acid Improving the Cold Tolerance of Walnut
Source: Int J Mol Sci. 2026 Mar 24;27(7):2948. doi: 10.3390/ijms27072948 (PMC13072996; doi:10.3390/ijms27072948)
Supplement: Supplementary file 1 [file ijms-27-02948-s001.zip › Table S2 The correlation between RNA-seq and qRT-PCR.xlsx]

## Sheet: Sheet1
Table S2 The correlation between RNA-seq and qRT-PCR
Gene	Pearson correlation coefficient
WRKY	0.958**
NAC	0.909**
ARF	0.802**
TPS	0.980**
SUS	0.904**
GAPDH	0.938**
BAM	0.914**
CML	0.813**
MPK	0.957**
JAZ	0.844**
PYL	0.893**
IAA	0.796**
DELLA	0.921**
FAB2	0.857**
ACSL	0.793**
