# Supplementary material for: Comparative Transcriptomics and Metabolomics Analysis Revealed the Mechanism of Exogenous Salicylic Acid Improving the Cold Tolerance of Walnut
Source: Int J Mol Sci. 2026 Mar 24;27(7):2948. doi: 10.3390/ijms27072948 (PMC13072996; doi:10.3390/ijms27072948)
Supplement: Supplementary file 1 [file ijms-27-02948-s001.zip › Table S3 Gene information for plant hormone signal transduction pathway.xlsx]

## Sheet: Sheet1
Table S3 Gene information for plant hormone signal transduction pathway
Gene ID	Gene name	Full name
Jr3SG00134600	AUX1	auxin influx carrier
Jr1SG00181100	AUX1	auxin influx carrier
Jr2SG00176400	IAA	auxin/indole-3-acetic acid
Jr4DG00075100	IAA	auxin/indole-3-acetic acid
Jr2DG00220000	IAA	auxin/indole-3-acetic acid
Jr1DG00245100	IAA	auxin/indole-3-acetic acid
Jr4DG00075200	IAA	auxin/indole-3-acetic acid
Jr1SG00121700	IAA	auxin/indole-3-acetic acid
Jr2DG00255500	IAA	auxin/indole-3-acetic acid
Jr1SG00150900	IAA	auxin/indole-3-acetic acid
Jr6DG00125800	ARF	auxin response factor
Jr6SG00014100	ARF	auxin response factor
Jr1SG00005000	GH3	gretchen hagen 3
Jr3DG00013500	GH3	gretchen hagen 3
Jr3DG00094400	SAUR	small auxin-up RNA
Jr1DG00075900	JAR	jasmonate resistant
Jr1SG00042100	JAR	jasmonate resistant
Jr1DG00296400	COI1	coronatine-insensitive protein 1
Jr1SG00180200	COI1	coronatine-insensitive protein 1
Jr3DG00092500	JAZ	jasmonate ZIM-domain
Jr1DG00229000	JAZ	jasmonate ZIM-domain
Jr1SG00135100	JAZ	jasmonate ZIM-domain
Jr2DG00197700	JAZ	jasmonate ZIM-domain
Jr2SG00140800	JAZ	jasmonate ZIM-domain
Jr3SG00120600	JAZ	jasmonate ZIM-domain
Jr3DG00181300	JAZ	jasmonate ZIM-domain
Jr6SG00085600	MYC2	transcription factor MYC2
Jr6DG00099700	BSK	BR-signaling kinase
Jr4SG00069400	BSK	BR-signaling kinase
Jr1DG00030100	BZR	BR-signaling kinase
Jr1DG00013100	CYCD3	CYCLIN D3
Jr8DG00053600	CYCD3	CYCLIN D3
Jr1SG00006000	CYCD3	CYCLIN D3
Jr8SG00034500	CYCD3	CYCLIN D3
Jr3SG00170000	CYCD3	CYCLIN D3
Jr4DG00188500	TCH4	xyloglucosyl transferase TCH4
Jr4DG00188700	TCH4	xyloglucosyl transferase TCH4
Jr4DG00188800	TCH4	xyloglucosyl transferase TCH4
Jr6DG00184700	TCH4	xyloglucosyl transferase TCH4
Jr5DG00141400	TCH4	xyloglucosyl transferase TCH4
Jr4DG00196800	TCH4	xyloglucosyl transferase TCH4
Jr2SG00062900	PP2C	protein phosphatase 2C
Jr7SG00067000	PP2C	protein phosphatase 2C
Jr2SG00162000	PP2C	protein phosphatase 2C
Jr7DG00082500	PP2C	protein phosphatase 2C
Jr2DG00205200	PP2C	protein phosphatase 2C
Jr5SG00057400	PYL	pyrabactin resistance-like
Jr1DG00077300	PYL	pyrabactin resistance-like
Jr3DG00045500	SnRK	SNF1-related protein kinase
Jr6DG00092700	SnRK	SNF1-related protein kinase
Jr2DG00131800	SnRK	SNF1-related protein kinase
Jr3SG00171200	ABF	ABA-responsive element binding factor
Jr3DG00097000	CRE	cytokinin receptor
Jr3DG00178700	CRE	cytokinin receptor
Jr3SG00067100	CRE	cytokinin receptor
Jr4DG00197900	AHP	Arabidopsis histidine phosphotransfer protein
Jr4DG00012800	AHP	Arabidopsis histidine phosphotransfer protein
Jr1DG00242000	AHP	Arabidopsis histidine phosphotransfer protein
Jr1SG00101500	AHP	Arabidopsis histidine phosphotransfer protein
Jr7DG00012200	ARR-A	two-component response regulator ARR-A
Jr8SG00066700	ARR-A	two-component response regulator ARR-A
Jr8DG00089500	ARR-A	two-component response regulator ARR-A
Jr3SG00094600	ARR-A	two-component response regulator ARR-A
Jr5SG00037200	ARR-A	two-component response regulator ARR-A
Jr2DG00206600	NPR1	nonexpressor of pathogenesis-related genes 1, NPR1
Jr5DG00137800	NPR1	nonexpressor of pathogenesis-related genes 1, NPR1
Jr5DG00040900	NPR1	nonexpressor of pathogenesis-related genes 1, NPR1
Jr7DG00014200	TGA	TGACG motif-binding factor, TGA
Jr5DG00044500	TGA	TGACG motif-binding factor, TGA
Jr3SG00026200	TGA	TGACG motif-binding factor, TGA
Jr3DG00022700	PR1	pathogenesis-related protein 1
Jr3DG00022400	PR1	pathogenesis-related protein 1
Jr3SG00163300	PR1	pathogenesis-related protein 1
Jr3DG00022600	PR1	pathogenesis-related protein 1
Jr3DG00023800	PR1	pathogenesis-related protein 1
