# Supplementary material for: Comparative Transcriptomics and Metabolomics Analysis Revealed the Mechanism of Exogenous Salicylic Acid Improving the Cold Tolerance of Walnut
Source: Int J Mol Sci. 2026 Mar 24;27(7):2948. doi: 10.3390/ijms27072948 (PMC13072996; doi:10.3390/ijms27072948)
Supplement: Supplementary file 1 [file ijms-27-02948-s001.zip › Table S4 Gene information for carbohydrate metabolism pathway.xlsx]

## Sheet: Sheet1
Table S4 Gene information for carbohydrate metabolism pathway
Gene ID	Gene name	Full name
Jr6DG00027900	TPS	trehalose-6-phosphate synthase
Jr3DG00133200	TPS	trehalose-6-phosphate synthase
Jr4DG00185800	TPS	trehalose-6-phosphate synthase
Jr3SG00092700	TPS	trehalose-6-phosphate synthase
Jr3DG00178000	TPS	trehalose-6-phosphate synthase
Jr5SG00059400	TPS	trehalose-6-phosphate synthase
Jr7SG00064500	PYG	glycogen phosphorylase
Jr4DG00053400	AMY	alpha-amylase
Jr8DG00057400	AMY	alpha-amylase
Jr6SG00069000	BAM	beta-amylase
Jr6SG00069400	BAM	beta-amylase
Jr6SG00069200	BAM	beta-amylase
Jr6SG00069300	BAM	beta-amylase
Jr6DG00095700	BAM	beta-amylase
Jr1DG00190600	BAM	beta-amylase
Jr6SG00069100	BAM	beta-amylase
Jr6SG00009800	BGLU	beta-glucosidase
Jr6SG00009900	BGLU	beta-glucosidase
Jr6SG00010000	BGLU	beta-glucosidase
Jr7DG00171000	BGLU	beta-glucosidase
Jr7DG00169700	BGLU	beta-glucosidase
Jr7DG00170500	BGLU	beta-glucosidase
Jr7DG00170700	BGLU	beta-glucosidase
Jr7DG00076600	BGLU	beta-glucosidase
Jr6DG00117600	GBSS	granule-bound starch synthase
Jr1DG00086700	GBSS	granule-bound starch synthase
Jr2SG00015800	SS	starch synthase
Jr6SG00103100	GALE	UDP-glucose 4-epimerase
Jr1DG00107500	GOLS	galactinol synthase
Jr4SG00152400	GOLS	galactinol synthase
Jr2DG00237300	RS	raffinose synthase
Jr6DG00206100	RS	raffinose synthase
Jr5SG00030200	RS	raffinose synthase
Jr2DG00038600	RS	raffinose synthase
Jr4DG00128900	STS	stachyose synthetase
Jr2SG00138200	SUS	sucrose synthase
Jr4DG00122100	SUS	sucrose synthase
Jr2DG00012300	SPS	sucrose phosphate synthase
Jr7SG00125900	HK	hexokinase
Jr7SG00125300	HK	hexokinase
Jr6SG00110000	INV	alkaline/neutral invertase
Jr6DG00155900	INV	alkaline/neutral invertase
Jr2DG00213300	PFK	6-phosphofructokinase
Jr4SG00027600	PFK	6-phosphofructokinase
Jr6SG00140300	ALDO	fructose-bisphosphate aldolase
Jr5DG00007800	ALDO	fructose-bisphosphate aldolase
Jr6DG00059800	GAPDH	glyceraldehyde 3-phosphate dehydrogenase (phosphorylating)
Jr8SG00108400	gapN	glyceraldehyde-3-phosphate dehydrogenase (NADP+)
Jr4DG00221300	gapN	glyceraldehyde-3-phosphate dehydrogenase (NADP+)
Jr7SG00140100	PK	pyruvate kinase
Jr6DG00157700	LDH	L-lactate dehydrogenase
Jr1DG00100900	ACN1	acetate/butyrate-CoA ligase
Jr7SG00128900	ALDH	aldehyde dehydrogenase (NAD+)
Jr3DG00135800	ALDH	aldehyde dehydrogenase (NAD+)
Jr3SG00091400	ALDH	aldehyde dehydrogenase (NAD+)
Jr4SG00135200	ALDH	aldehyde dehydrogenase (NAD+)
Jr4DG00148100	ADH5	S-(hydroxymethyl)glutathione dehydrogenase / alcohol dehydrogenase
Jr8DG00019600	ADH1	alcohol dehydrogenase class-P
Jr8DG00019400	ADH1	alcohol dehydrogenase class-P
Jr8DG00019500	ADH1	alcohol dehydrogenase class-P
Jr3DG00151500	AKR1A1	alcohol dehydrogenase (NADP+)
