# Supplementary material for: Comparative Transcriptomics and Metabolomics Analysis Revealed the Mechanism of Exogenous Salicylic Acid Improving the Cold Tolerance of Walnut
Source: Int J Mol Sci. 2026 Mar 24;27(7):2948. doi: 10.3390/ijms27072948 (PMC13072996; doi:10.3390/ijms27072948)
Supplement: Supplementary file 1 [file ijms-27-02948-s001.zip › Table S5 Primers for qRT-PCR.xlsx]

## Sheet: Sheet1
Table S5 Primers for qRT-PCR
Gene name	Gene ID	Primer sequence
		Forward primer	Reverse primer
JrWRKY	Jr7DG00064100	GATTCGGTTGCCACCCCA	ATCCCCTCCGGACTTGCT
JrNAC	Jr3DG00093600	TCAACCGAGAGCCTTGCG	CGAGTTTCCGGGCAGCTT
JrARF	Jr6SG00014100	ATGCCGAGACTGCGCTTT	ACGCCTCTACCTGCTCGA
JrMPK	Jr7DG00101800	TGCCGGGGAATTTCCGTC	GGGCGGTACTTGGTGGTG
JrPYL	Jr1DG00077300	TGCCACAACAAGCACCGA	GCCTGTGATCGCCACCAA
JrJAZ	Jr3DG00181300	TGCAGCGCCATACAACCA	GCTGAGAGAGCCTGGAGC
JrDELLA	Jr3SG00055000	CCATGACTGCCACTGCCA	TCGGAGGACCTCACCTGG
JrIAA	Jr2DG00220000	TGGGAGTGGCGGATCTGA	CGGACCCACCCACAAGAC
JrGAPDH	Jr6DG00011300	TGCCAGGAACCCAGAGGA	CTCCCTTCAAGTGGGCGG
JrFAB	Jr1DG00212000	ATGCCAGCCCACCTGATG	AAACCCCTAGCCGCTGTG
JrACSL	Jr2DG00264000	CATCTGCATGGGGGCTCC	GCAGCAAGGGAGAGGTGG
JrBAM	Jr6DG00095700	GCGCAAACTAAGCCGTCG	GTACCCTTCGGCGCCATT
JrSUS	Jr4DG00122100	GAGCGGCGTGAGAATCGA	CGTGGGTCATCGGTCACC
JrTPS	Jr3SG00092700	CAAGGGGTTGGTTGCCGA	GCTGCAGGCAAGGATGGA
JrCML	Jr5SG00035000	GGCTTGCGACTCGGAACT	TCGTGCACCTTTCGTCCC
18S		GGAGTGGAGCCTGCGGCTTAAT	CTGTAAGAAGCTGGCCGCGGAA
